# Supplementary material for: Renal phenotypes correlate with genotypes in unrelated individuals with tuberous sclerosis complex in China
Source: Orphanet J Rare Dis. 2022 Jul 23;17:288. doi: 10.1186/s13023-022-02443-1 (PMC9308181; doi:10.1186/s13023-022-02443-1)
Supplement: Supplementary file 1 — Additional file 1. Summary of mutational analysis. [file 13023_2022_2443_MOESM1_ESM.xlsx]

## Sheet: tsc1
Patient	Gene mutation site	Mutation type	Clinical classification
1	TSC1；c.491G>A ；Trp164*	nonsense mutations	pathogenic
2	TSC1；c.605_606insA；Phe202Leufs*16	frameshift mutations	NA
3	TSC1；c.576T>G；Tyr192*	nonsense mutations	pathogenic
4	TSC1；c.1825G>T；Glu609*	nonsense mutations	pathogenic
5	TSC1；c.2249G>A；Trp750*	nonsense mutations	pathogenic
6	TSC1；c.1729G>T ；Glu577*	nonsense mutations	pathogenic
7	TSC1；c.361A＞T；Lys121*	nonsense mutations	NA
8	TSC1；c.1960C>T；Gln654*	nonsense mutations	pathogenic
9	TSC1；c.298C＞T；Gln100*	nonsense mutations	pathogenic
10	TSC1；c.309G>A；Trp103*	nonsense mutations	pathogenic
11	TSC1；c.1431_1434del；Glu478Lysfs*53	frameshift mutations	pathogenic
12	TSC1；c.1027C>T；Gln343*	nonsense mutations	pathogenic
13	TSC1；c.742A>T；Lys248*	nonsense mutations	pathogenic
14	TSC1；1876G>T；Glu626*	nonsense mutations	pathogenic
15	TSC1；c.838C＞T；Gln280*	nonsense mutations	pathogenic
16	TSC1；c.2663del ；Leu888Glnfs*43	frameshift mutations	pathogenic
17	TSC1；1896delA；Lys632fs	frameshift mutations	benign
18	TSC1；c.1525C>T ；Arg509*	nonsense mutations	pathogenic
19	TSC1；c.145del；Tyr49Thrfs*13	frameshift mutations	pathogenic
20	TSC1；c.2806C>T；Gln936*	nonsense mutations	pathogenic
21	TSC1；c.1018G＞T；Glu340*	nonsense mutations	NA
22	TSC1；c.2692C>T；Gln898*	nonsense mutations	pathogenic
23	TSC1； c.733 C>T; p.Arg245Ter	missense mutations	pathogenic
24	TSC1；EX9_12 DEL	large rearrangements	pathogenic
25	TSC1；c.2227 C>T; p.Gln743Ter	missense mutations	pathogenic
26	TSC1；c.2626-4_-3insTT;p?	intron mutation
27	TSC1；c.1998-1G>T ；p.?	intron mutation

## Sheet: tsc2
Patient	Gene mutation site	Mutation type	Clinical classification
1	TSC2；c.3907G>T；Gly1303*	nonsense mutations	pathogenic
2	TSC2；c.1079_1080insA；Leu361Serfs*26	frameshift mutations	pathogenic
3	TSC2；c.3412C>T；Arg1138*	nonsense mutations	pathogenic
4	TSC2；EX30_41 DEL	large rearrangements	pathogenic
5	TSC2；c.3475 C>T；p.Arg1159Trp	missense mutations	benign
6	TSC2；c.2114T>A；Val705Glu	missense mutations	pathogenic
7	TSC2；c.3271insTCCG；Gly1091Valfs*78	frameshift mutations	NA
8	TSC2; c.5249T>C ； Leu1750Pro	missense mutations	pathogenic
9	TSC2；c.1195G>T ；Glu399*	nonsense mutations	pathogenic
10	TSC2；c.567T>A；Cys189*	nonsense mutations	pathogenic
11	TSC2；EX10_15 DEL；	large rearrangements	pathogenic
12	TSC2；c.3099C>G ；Tyr1033*	nonsense mutations	pathogenic
13	TSC2; c.1922G>T; Ser641Ile	missense mutations	pathogenic
14	TSC2; c.4096G>T ； Glu1366*	nonsense mutations	likely pathogenic
15	TSC2；c.4933T>C ；Phe1645Leu	missense mutations	likely pathogenic
16	TSC2；c.5254C>T ；Gln1752*	nonsense mutations	pathogenic
17	TSC2；c.4123_4124del；Ser1375Leufs*38	frameshift mutations	pathogenic
18	TSC2；c.4318C>T；Gln1440*	nonsense mutations	pathogenic
19	TSC2； c.3441_3442delinsTT；Gln1148*	nonsense mutations	pathogenic
20	TSC2；c.2407C>T； Gln803*	nonsense mutations	pathogenic
21	TSC2；c.1832G>A； Arg611Gln	missense mutations	pathogenic
22	TSC2；c.5161del；Met1721Trpfs*105	frameshift mutations	pathogenic
23	TSC2；c.1514G>A； Arg505Gln	missense mutations	likely pathogenic
24	TSC2；c.3080T>C； Leu1027Pro	missense mutations	pathogenic
25	TSC2；c.3838G＞T；Gln1280*	nonsense mutations	NA
26	TSC2；c.1903del；Asp635Metfs*63	frameshift mutations	pathogenic
27	TSC2；c.5024C>T；Pro1675Leu	missense mutations	pathogenic
28	TSC2；c.820T>A；Tyr274Asn	missense mutations	likely pathogenic
29	TSC2；c.5126 C>T；p.Pro1709Leu	missense mutations	pathogenic
30	TSC2；c.1210C>T；Gln404*	nonsense mutations	pathogenic
31	TSC2；c.2785G>T；Glu929*	nonsense mutations	pathogenic
32	TSC2；c.1348G>T； Glu450*	nonsense mutations	pathogenic
33	TSC2；c.4707C>G；Tyr1569*	nonsense mutations	pathogenic
34	TSC2； c.1001T>G； Val334Gly	missense mutations	likely pathogenic
35	TSC2；c.5150T>C；Leu1717Pro	missense mutations	pathogenic
36	TSC2；c.5227C＞T；Arg1743Trp	missense mutations	pathogenic
37	TSC2；c.3837C>G ；Tyr1279*	nonsense mutations	likely benign
38	TSC2；c.2251C>T； Arg751*	nonsense mutations	pathogenic
39	TSC2；c.1372C>T；Arg458*	nonsense mutations	pathogenic
40	TSC2；c.2988del；Ser997Valfs*19	frameshift mutations	pathogenic
41	TSC2；c.4316dup；Gln1440Profs*84	frameshift mutations	pathogenic
42	TSC2；c.1258G＞T；Glu420*	nonsense mutations	NA
43	TSC2；c.3180G>A ；Trp1060*	nonsense mutations	pathogenic
44	TSC2；c.658C＞T；Gln220*	nonsense mutations	pathogenic
45	TSC2；c.4727_4753del；Thr1576_Leu1584del	frameshift mutations	pathogenic
46	TSC2； c.2470_2473del；Pro824Phefs*4	frameshift mutations	pathogenic
47	TSC2；c.2713C>G； Arg905Gly	missense mutations	pathogenic
48	TSC2；c.4708A>T；Arg1570Trp	missense mutations	pathogenic
49	TSC2；c.1447G>T； Glu483*	nonsense mutations	pathogenic
50	TSC2；c.3412C>T；Arg1138*	nonsense mutations	pathogenic
51	TSC2；c.1221C>A；Tyr407*	nonsense mutations	pathogenic
52	TSC2；c.3343C>T；Gln1115*	nonsense mutations	pathogenic
53	TSC2；c.3707T>C；Met1236Thr	missense mutations	likely benign
54	TSC2；c.3080T>C； Leu1027Pro	missense mutations	pathogenic
55	TSC2；EX25_36 DEL；-	large rearrangements	pathogenic
56	TSC2；c.2261del ；Pro754Glnfs*17	frameshift mutations	pathogenic
57	TSC2；c.1547_1559delinsGTGCTGCC； Ala516Glyfs*71	frameshift mutations	pathogenic
58	TSC2；EX1_29 DEL；-	large rearrangements	pathogenic
59	TSC2；c.4355C>A ；Ser1452*	nonsense mutations	pathogenic
60	TSC2；c.4870del ；Leu1624*	nonsense mutations	pathogenic
61	TSC2；c.3662C>A；Ser1221*	nonsense mutations	pathogenic
62	TSC2；c.4747G>T；Glu1583*	nonsense mutations	pathogenic
63	TSC2；c.3594_3596dup；Val1199dup	frameshift mutations	pathogenic
64	TSC2；c.618C>A； Cys206*	nonsense mutations	pathogenic
65	TSC2；c.1948G>T； Glu650*	nonsense mutations	pathogenic
66	TSC2；c.5043_5062del；Asn1681Lysfs*18	frameshift mutations	pathogenic
67	TSC2；c.4253C>G ；Ser1418*	nonsense mutations	pathogenic
68	TSC2；EX20_24 DEL；-	large rearrangements	pathogenic
69	TSC2；c.1372C>T；Arg458*	nonsense mutations	pathogenic
70	TSC2；c.4051G>T；Glu1351*	nonsense mutations	pathogenic
71	TSC2；c.4830del；Trp1610Cysfs*15	frameshift mutations	pathogenic
72	TSC2；c.3637del；Glu1213Argfs*112	frameshift mutations	pathogenic
73	TSC2；c.2670del ；His891Thrfs*3	frameshift mutations	pathogenic
74	TSC2；c.1912delinsCTTGTTCAGCCCCTACT；Val638Leufs*24	frameshift mutations	pathogenic
75	TSC2；c.220G＞T；Glu74*	nonsense mutations	pathogenic
76	TSC2；c.2647_2648insTCATCTCAGTTTTATTTCATACCA； Gln883delins9	frameshift mutations	pathogenic
77	TSC2；c.1636G>T；Glu546*	nonsense mutations	pathogenic
78	TSC2；c.2920G>A；Ala974Thr	missense mutations	pathogenic
79	TSC2；EX27_34 DEL；-	large rearrangements	pathogenic
80	TSC2； c.5208C>A；Tyr1736*	nonsense mutations	pathogenic
81	TSC2；c.3944del ；Pro1315Glnfs*10	frameshift mutations	pathogenic
82	TSC2；c.170G>A ；Arg57His	missense mutations	pathogenic
83	TSC2；c.2149del；Leu717Cysfs*54	frameshift mutations	pathogenic
84	TSC2； c.4604A>T ；Asp1535Val	missense mutations	pathogenic
85	TSC2；c.4972A＞T；Lys1658*	nonsense mutations	NA
86	TSC2；c.219del；Phe73Leufs*33	frameshift mutations	pathogenic
87	TSC2；c.4918C>T；His1640Tyr	missense mutations	pathogenic
88	TSC2；c.2095C>T；Gln699*	nonsense mutations	pathogenic
89	TSC2；c.1507C>T； p.Gln503Ter	missense mutations	pathogenic
90	TSC2；c.1042A>T； Lys348*	nonsense mutations	pathogenic
91	TSC2；c.1287T>G；Tyr429*	nonsense mutations	pathogenic
92	TSC2；EX2_16 DEL；-	large rearrangements	pathogenic
93	TSC2; c.2319 delA；p.Leu773Leufs*56	frameshift mutations	NA
94	TSC2；c.4926delC；p.Asn1643Thrfs*29	frameshift mutations	pathogenic
95	TSC2；c.3750 C>G；p.Tyr1250Ter	missense mutations	pathogenic
96	TSC2；c.4255 C>T；p.Gln1419Ter	missense mutations	pathogenic
97	TSC2；EX22_24 DEL；-	large rearrangements	pathogenic
98	TSC2；c.3412 C>T；p.Arg1138Ter	missense mutations	pathogenic
99	TSC2；c.3412 C>T；p.Arg1138Ter	missense mutations	pathogenic
100	TSC2；c.940_941insCT；Asn314Thrfs*50	frameshift mutations	pathogenic
101	TSC2；c.258_283del；Asp87Glyfs*30	frameshift mutations	pathogenic
102	TSC2；c.272C>T；Pro91Leu	missense mutations	likely benign
103	TSC2；c.5126 C>T；p.Pro1709Leu	missense mutations	pathogenic
104	TSC2；c.1116_1117delinsTT；Gln373*	nonsense mutations	pathogenic
105	TSC2；EX25_29 DEL；-	large rearrangements	pathogenic
106	TSC2；EX13_19 DEL；-	large rearrangements	pathogenic
107	TSC2；c.3601_3602 insGGCCC；p.Thr1203Glyfs*9	frameshift mutations	NA
108	TSC2；c.2738_2739 insT；p.Thr913Thrfs*2	frameshift mutations	NA
109	TSC2；c.4006_4007 insC；p.Ser1336Serfs*78	frameshift mutations	NA
110	TSC2；c.3412 C>T；p.Arg1138Ter	missense mutations	pathogenic
111	TSC2；c.700G>T；p.Glu234*	nonsense mutations	pathogenic
112	TSC2；c.410A>G；p.His137Arg	missense mutations	pathogenic
113	TSC2；c.5024 C>T；p.Pro1675Leu	missense mutations	pathogenic
114	TSC2；c.4129 C>T；p.Gln1377Ter	missense mutations	pathogenic
115	TSC2；c.788_789 insC；p.Leu263Leufs*75	frameshift mutations	NA
116	TSC2；c.3683_3684 insG；p.Leu1228Leufs*6	frameshift mutations	NA
117	TSC2；c.3412 C>T；p.Arg1138Ter	missense mutations	pathogenic
118	TSC2；c.451A>T；Arg151*	nonsense mutations	pathogenic
119	TSC2；c.1160_1167del；Leu387Hisfs*7	frameshift mutations	pathogenic
120	TSC2；c.3412 C>T；p.Arg1138Ter	missense mutations	pathogenic
121	TSC2；c.203_204 insA；p.Ala68Alafs*7	frameshift mutations	NA
122	TSC2；c.3412 C>T；p.Arg1138Ter	missense mutations	pathogenic
123	TSC2；c.2355+2T>A； p.?	intron mutation
124	TSC2； c.2743-9C>G；p.?	intron mutation
125	TSC2；c.5069-1G>C; p.?	intron mutation
126	TSC2；c.2098-2A＞G; p？	intron mutation
127	TSC2； c.4850-1G>A; p.?	intron mutation
128	TSC2；c.138+5G>A；p.?	intron mutation
129	TSC2； c.1717-23T>G ;p.?	intron mutation
130	TSC2；c.1599+2T>A; p.?	intron mutation
131	TSC2；c.5160+4A>T;p.?	intron mutation
132	TSC2； c.648+117C>G； p.?	intron mutation
133	TSC2；c.1947 -1 G>C; _; Intron18	intron mutation
134	TSC2；c.1257+21G>A; p.?	intron mutation
